# Supplementary material for: HSIL-Based Synthesis of Ultracrystalline K,Na-JBW, a Zeolite Exhibiting Exceptional Framework Ordering and Flexibility
Source: Chem Mater. 2022 Jun 16;34(16):7159–66. doi: 10.1021/acs.chemmater.2c01059 (PMC9404536; doi:10.1021/acs.chemmater.2c01059)
Supplement: Supplementary file 1 — cm2c01059_si_001.cif [file cm2c01059_si_001.cif]

#======================================================================
# CRYSTAL DATA
#----------------------------------------------------------------------
data_VESTA_phase_1

_chemical_name_common                  'JBW_asmade'
_cell_length_a                         15.14326(8)
_cell_length_b                         8.12637(6)
_cell_length_c                         5.17656(3)
_cell_angle_alpha                      90.000000
_cell_angle_beta                       90.000000
_cell_angle_gamma                      90.000000
_cell_volume                           637.026120
_space_group_name_H-M_alt              'P m n 21'
_space_group_IT_number                 31

loop_
_space_group_symop_operation_xyz
   'x, y, z'
   '-x+1/2, -y, z+1/2'
   'x+1/2, -y, z+1/2'
   '-x, y, z'

loop_
   _atom_site_label
   _atom_site_occupancy
   _atom_site_fract_x
   _atom_site_fract_y
   _atom_site_fract_z
   _atom_site_adp_type
   _atom_site_U_iso_or_equiv
   _atom_site_type_symbol
   Si1        1.0     0.8581(4)    0.3859(4)    0.4384(7)   Uiso  0.014400 Si
   Si2        1.0     0.000000     0.8843(5)    0.9386(8)   Uiso  0.011100 Si
   Al1        1.0     0.6443(4)    0.3984(4)    0.4504(7)   Uiso  0.027100 Al
   Al2        1.0     0.000000     0.0984(5)    0.4347(9)   Uiso  0.017600 Al
   O1         1.0     0.000000     0.0527(8)    0.1051(11)  Uiso  0.018000 O
   O2         1.0     0.9151(4)    0.7780(5)    0.0272(11)  Uiso  0.018000 O
   O3         1.0     0.7548(4)    0.3503(4)    0.4644(10)  Uiso  0.018000 O
   O4         1.0     0.8852(4)    0.5225(7)    0.6491(9)   Uiso  0.018000 O
   O5         1.0     0.8928(4)    0.4500(7)    0.1614(9)   Uiso  0.018000 O
   O6         1.0     0.9067(4)    0.2148(5)    0.5053(13)  Uiso  0.018000 O
   O7         1.0     0.000000     0.9243(8)    0.6320(11)  Uiso  0.018000 O
   Na1        1.0     0.000000     0.3118(7)    0.9347(13)  Uiso  0.014400 Na
   Na2        1.0     0.000000     0.6575(7)    0.3859(11)  Uiso  0.025800 Na
   K1         0.5000  0.2439(7)    1.0490(5)    0.7477(9)   Uiso  0.063700 K
   Ow2        0.4686  0.2922(8)    1.025(2)     0.613(3)    Uiso  0.092000 O

#======================================================================
# CRYSTAL DATA
#----------------------------------------------------------------------
data_VESTA_phase_2

_chemical_name_common                  'JBW_dehydrated'
_cell_length_a                         7.94578(12)
_cell_length_b                         5.16868(6)
_cell_length_c                         15.16556(17)
_cell_angle_alpha                      89.850(3)
_cell_angle_beta                       93.6126(11)
_cell_angle_gamma                      89.947(2)
_cell_volume                           621.597181
_space_group_name_H-M_alt              'P -1'
_space_group_IT_number                 2

loop_
_space_group_symop_operation_xyz
   'x, y, z'
   '-x, -y, -z'

loop_
   _atom_site_label
   _atom_site_occupancy
   _atom_site_fract_x
   _atom_site_fract_y
   _atom_site_fract_z
   _atom_site_adp_type
   _atom_site_U_iso_or_equiv
   _atom_site_type_symbol
   Al1        1.0     0.1310(11)   0.2533(17)   0.4048(7)   Uiso  0.018200 Al
   Al2        1.0     0.0823(10)   0.2732(16)   0.1089(5)   Uiso  0.018200 Al
   Al3        1.0     0.5883(9)    0.7791(17)   0.2386(7)   Uiso  0.018200 Al
   Si1        1.0     0.8580(10)   0.7624(16)   0.0933(7)   Uiso  0.018200 Si
   Si2        1.0     0.8947(9)    0.7724(15)   0.3826(5)   Uiso  0.018200 Si
   Si3        1.0     0.6227(9)    0.7243(17)   0.7390(7)   Uiso  0.018200 Si
   O1         1.0     0.9220(16)   0.058(3)     0.1180(10)  Uiso  0.018300 O
   O2         1.0     0.0516(17)   0.566(3)     0.3800(10)  Uiso  0.018300 O
   O3         1.0     0.0239(16)   0.944(3)     0.6504(9)   Uiso  0.018300 O
   O4         1.0     1.0107(17)   0.436(3)     0.8565(9)   Uiso  0.018300 O
   O5         1.0     0.1760(17)   0.280(4)     0.0092(7)   Uiso  0.018300 O
   O6         1.0     0.5872(16)   0.405(3)     0.7486(10)  Uiso  0.018300 O
   O7         1.0     0.1521(18)   0.209(4)     0.5131(7)   Uiso  0.018300 O
   O8         1.0     0.2318(14)   0.205(4)     0.1876(7)   Uiso  0.018300 O
   O9         1.0     0.3239(16)   0.242(3)     0.3617(8)   Uiso  0.018300 O
   O10        1.0     0.7291(13)   0.697(3)     0.3226(7)   Uiso  0.018300 O
   O11        1.0     0.6846(16)   0.710(3)     0.1421(8)   Uiso  0.018300 O
   O12        1.0     0.5523(16)   0.115(3)     0.2485(10)  Uiso  0.018300 O
   K1         0.5000  0.513(3)     0.108(3)     0.5064(11)  Uiso  0.064000 K
   K2         0.5000  0.480(3)     0.599(3)    -0.0119(10)  Uiso  0.046000 K
   Na1        1.0     0.8322(15)   0.200(3)     0.7485(7)   Uiso  0.025000 Na
   Na2        1.0     0.1633(14)   0.712(3)     0.7540(7)   Uiso  0.029000 Na
